# Supplementary material for: A Novel Pro-Melanogenic Effect of Standardized Dry Olive Leaf Extract on Primary Human Melanocytes from Lightly Pigmented and Moderately Pigmented Skin
Source: Pharmaceuticals (Basel). 2021 Mar 11;14(3):252. doi: 10.3390/ph14030252 (PMC7999707; doi:10.3390/ph14030252)
Supplement: Supplementary file 1 [file pharmaceuticals-14-00252-s001.zip]

Archive with 1 entries (1 files):
- Supplementary Information dole.docx
